# Supplementary material for: Adherence to β-hydroxy-β-methylbutyrate-Enriched Oral Nutritional Supplements Enhances Survival and Nutritional Recovery in Malnourished Outpatients: Prognostic Insights
Source: Nutrients. 2025 May 7;17(9):1601. doi: 10.3390/nu17091601 (PMC12073151; doi:10.3390/nu17091601)
Supplement: Supplementary file 1 [file nutrients-17-01601-s001.zip]

Archive with 7 entries (7 files):
- Supplementary Figure S1.pptx
- Supplementary Figure S2.pptx
- Supplementary Figure S3.pptx
- Supplementary Figure S4.pptx
- Supplementary Table S1.pdf
- Supplementary Table S2.pdf
- Supplementary Table S3.pdf
